# Supplementary material for: Harnessing artificial intelligence for prostate cancer management
Source: Cell Rep Med. 2024 Apr 8;5(4):101506. doi: 10.1016/j.xcrm.2024.101506 (PMC11031422; doi:10.1016/j.xcrm.2024.101506)
Supplement: Table S1. Open-source AI models for pathological analysis of prostate [file mmc1.xlsx]

## Sheet: Table S1.
Article Title	Author	Purpose	DOI	Source Code Link	Year
Classifying Malignancy in Prostate Glandular Structures from Biopsy Scans with Deep Learning	Fogarty et al.	Detection and grading	10.3390/cancers15082335	https://github.com/rfogarty/glandLevelGleasonClassification.git	2023
Comparison of a machine and deep learning model for automated tumor annotation on digitized whole slide prostate cancer histology	Duenweg et al.	Detection and grading	10.1371/journal.pone.0278084	https://github.com/sduenweg/Gleason_Annotation	2023
The devil is in the details: a small-lesion sensitive weakly supervised learning framework for prostate cancer detection and grading	Yang et al.	Prostate cancer detection and grading	10.1007/s00428-023-03502-z	https://github.com/YangZyyyy/Intensive-sampling-MIL	2023
Comparison of a machine and deep learning model for automated tumor annotation on digitized whole slide prostate cancer histology	Duenweg et al.	Automated gleason grading	10.1371/journal.pone.0278084	https://github.com/sduenweg/Gleason_Annotation/tree/main	2023
Deep Learning on Multimodal Chemical and Whole Slide Imaging Data for Predicting Prostate Cancer Directly from Tissue Images	Haque et al.	predict prostate cancer from observed H&E images using trained coregistered MSI data.	10.1021/jasms.2c00254	https://github.com/inzamam1190/HEtoMALDI	2023
Deepfake Histologic Images for Enhancing Digital Pathology	Falahkheirkhah et al.	Synthesizes pathology images of prostate cancer constrained by class labels.	10.1016/j.labinv.2022.100006	https://github.com/kiakh93/Synthesizing-histological-images	2023
Predicting biochemical recurrence of prostate cancer with artificial intelligence	Pinckaers et al.	Predicting biochemical recurrence of prostate cancer	10.1038/s43856-022-00126-3	https://zenodo.org/record/6480481	2022
Proportion constrained weakly supervised histopathology image classification	Silva-Rodríguez et al.	Automated gleason grading	10.1016/j.compbiomed.2022.105714	https://github.com/jusiro/mil_histology	2022
Weakly-supervised tumor purity prediction from frozen H&E stained slides	Brendel et al.	Predicting tumor purity	10.1016/j.ebiom.2022.104067	https://github.com/ih-lab/wsPurity	2022
Transcriptome-wide prediction of prostate cancer gene expression from histopathology images using co-expression based convolutional neural networks	Weitz et al.	Prediction of gene expression phenotypes directly from WSIs	10.1093/bioinformatics/btac343	http://github.com/phiwei/prostate_coexpression	2022
Leveraging artificial intelligence to predict ERG gene fusion status in prostate cancer	Dadhania et al.	Predicting ERG gene fusion status in prostate cancer	10.1186/s12885-022-09559-4	https://doi.org/10.5281/zenodo.5911163	2022
PathAL: An Active Learning Framework for Histopathology Image Analysis	Li et al.	Automated gleason grading	10.1109/TMI.2021.3135002	https://github.com/Wenyuan-Vincent-Li/PathAL	2022
Automatic Prostate Gleason Grading Using Pyramid Semantic Parsing Network in Digital Histopathology	Qiu et al.	Automated gleason grading	10.3389/fonc.2022.772403	https://github.com/hubutui/Gleason	2022
Grading diabetic retinopathy and prostate cancer diagnostic images with deep quantum ordinal regression	Toledo-Cortés et al.	Automated gleason grading	10.1016/j.compbiomed.2022.105472	https://github.com/stoledoc/DQOR	2022
Automated quality assessment of large digitised histology cohorts by artificial intelligence	Haghighat et al.	Automated quality control of WSI	10.1038/s41598-022-08351-5	https://github.com/choosehappy/HistoQC	2022
Artificial intelligence for diagnosis and Gleason grading of prostate cancer: the PANDA challenge	Bulten et al.	Detection and grading	10.1038/s41591-021-01620-2	See Supplementary Algorithm Descriptions	2022
Cluster Analysis of Cell Nuclei in H&E-Stained Histological Sections of Prostate Cancer and Classification Based on Traditional and Modern Artificial Intelligence Techniques	Bhattacharjee et al.	Automated gleason grading	10.3390/diagnostics12010015	https://github.com/subrata001/Prostate-Cancer-Classification-Based-On-Ensemble-Machine-Learning-Techniques	2021
Quality control stress test for deep learning-based diagnostic model in digital pathology	Schömig-Markiefka et al.	Quality control stress test	10.1038/s41379-021-00859-x	https://github.com/cpath-ukk/Artifact	2021
Semi-supervised training of deep convolutional neural networks with heterogeneous data and few local annotations: An experiment on prostate histopathology image classification	Marini et al.	Automated gleason grading	10.1016/j.media.2021.102165	https://github.com/ilmaro8/Semi_Supervised_Learning	2021
Self-Learning for Weakly Supervised Gleason Grading of Local Patterns	Silva-Rodriguez et al.	Automated gleason grading	10.1109/JBHI.2021.3061457	https://github.com/cvblab/self_learning_wsi_prostate	2021
Detection of Prostate Cancer in Whole-Slide Images Through End-to-End Training With Image-Level Labels	Pinckaers et al.	Prostate cancer detection	10.1109/TMI.2021.3066295	https://github.com/DIAGNijmegen/pathology-streaming-pipeline	2021
Combining weakly and strongly supervised learning improves strong supervision in Gleason pattern classification	Otálora et al.	Automated gleason grading	10.1186/s12880-021-00609-0	https://github.com/ilmaro8/Digital_Pathology_Transfer_Learning	2021
High throughput assessment of biomarkers in tissue microarrays using artificial intelligence: PTEN loss as a proof-of-principle in multi-center prostate cancer cohorts	Harmon et al.	Automated detection and localization of PTEN loss on immunohistochemically (IHC) stained sections	10.1038/s41379-020-00674-w	https://github.com/NIH-MIP/ProstateTMA_PTEN	2021
Computerized Classification of Prostate Cancer Gleason Scores from Whole Slide Images	Xu et al.	Automated gleason grading	10.1109/TCBB.2019.2941195	https://github.com/hwanglab/tcga-prad-cslbp	2020
Pan-cancer image-based detection of clinically actionable genetic alterations	Kather et al.	Detection of clinically actionable genetic alterations	10.1038/s43018-020-0087-6	https://github.com/jnkather/DeepHistology/	2020
Automatic cancer detection on digital histopathology images of mid-gland radical prostatectomy specimens	Han et al.	Prostate cancer detection	10.1117/1.JMI.7.4.047501	https://github.com/WenchaoHanSRI/WenchaoProstate	2020
High-accuracy prostate cancer pathology using deep learning	Tolkach et al.	Detection and grading	10.1038/s42256-020-0200-7	https://github.com/gagarin37/deep_learning_pca	2020
An augmented reality microscope with real-time artificial intelligence integration for cancer diagnosis	Chen et al.	Augmented reality microscope for identification of prostate cancer	10.1038/s41591-019-0539-7	https://github.com/google-research/google-research/tree/master/nopad_inception_v3_fcn	2019
Clinical-grade computational pathology using weakly supervised deep learning on whole slide images	Campanella et al.	Prostate cancer detection	10.1038/s41591-019-0508-1	https://github.com/MSKCC-Computational-Pathology/MIL-nature-medicine-2019	2019
Automated Gleason grading of prostate cancer tissue microarrays via deep learning	Arvaniti et al.	Automated gleason grading	10.1038/s41598-018-30535-1	https://github.com/eiriniar/gleason_CNN	2018
Spatial Organization and Molecular Correlation of Tumor-Infiltrating Lymphocytes Using Deep Learning on Pathology Images	Saltz et al.	Investigate tumor-infiltrating lymphocytes using HE-stained images.	10.1016/j.celrep.2018.03.086	https://doi.org/10.7937/K9/TCIA.2018.Y75F9W1	2018
